# Supplementary material for: NK Cells Lose Their Cytotoxicity Function against Cancer Stem Cell-Rich Radiotherapy-Resistant Breast Cancer Cell Populations
Source: Int J Mol Sci. 2021 Sep 6;22(17):9639. doi: 10.3390/ijms22179639 (PMC8431804; doi:10.3390/ijms22179639)
Supplement: Supplementary file 1 [file ijms-22-09639-s001.zip]

Archive with 2 entries (2 files):
- Supplemental Materials-Figure S1.pdf
- Supplemental Materials-Tables.pdf
